# Supplementary material for: Qingfei Xiaoyan Wan alleviates asthma through multi-target network regulation
Source: BMC Complement Altern Med. 2013 Aug 6;13:206. doi: 10.1186/1472-6882-13-206 (PMC3765495; doi:10.1186/1472-6882-13-206)
Supplement: Additional file 1 — List of diff genes of microarrays.xls [file 1472-6882-13-206-S1.xls]

## Sheet: Sheet1
QFXY vs Model		Ratio= QFXY / Model
Criteria for diff genes: q-value(%)≤5，and Fold Change>2 or <0.5
Name	Score(d)	q-value(%)	Fold Change		2_3	2_4	2_9
GP_10106	6.38918	0	15.6417		17.4156	13.2882	16.2213
GP_17787	6.33515	0	15.3711		17.9769	14.1526	13.9839
GP_16983	5.70671	0	14.5378		18.0539	13.328	12.2315
GP_2967	5.64447	0	14.0646		16.5515	14.5375	11.1047
GP_17218	6.11868	0	13.1076		12.4359	11.8857	15.0012
GP_2426	4.25993	0	12.2928		17.2	11.8809	7.79735
GP_948	4.25307	0	7.64868		9.67015	6.49975	6.77615
GP_16769	5.49795	0	7.4844		7.436	7.734	7.2832
GP_3575	4.71257	0	6.82532		6.53645	7.6304	6.3091
GP_6438	3.18983	0	3.59167		3.4126	3.9708	3.3916
GP_11634	2.54159	1.9119	3.5415		3.3861	2.7545	4.4839
GP_16459	2.72183	1.40581	3.37083		4.0085	2.918	3.186
GP_19693	2.56656	1.9119	2.9698		3.394	2.6429	2.8725
GP_2358	2.2621	1.9119	2.53253		2.7898	2.2619	2.5459
GP_10211	-1.95894	2.58365	0.47503		0.4815	0.4463	0.4973
GP_14484	-1.80653	2.65542	0.4635		0.4273	0.422	0.5412
GP_18799	-1.85716	2.65542	0.4537		0.4108	0.421	0.5293
GP_20	-2.04375	2.58365	0.4529		0.4462	0.4873	0.4252
GP_18991	-1.90383	2.58365	0.44777		0.4039	0.4215	0.5179
GP_3382	-1.93452	2.58365	0.44703		0.3869	0.4834	0.4708
GP_347	-1.84017	2.65542	0.43198		0.33925	0.4785	0.4782
GP_13424	-2.03939	2.58365	0.42583		0.3862	0.4023	0.489
GP_18272	-2.14602	2.58365	0.42417		0.3916	0.4676	0.4133
GP_14047	-2.06453	2.58365	0.417		0.4675	0.358	0.4255
GP_8846	-2.09145	2.58365	0.4095		0.4525	0.4294	0.3466
GP_4430	-1.83583	2.65542	0.40553		0.2942	0.4239	0.4985
GP_17135	-2.04511	2.58365	0.3991		0.3194	0.4379	0.44
GP_7410	-2.60349	0	0.38847		0.3998	0.3849	0.3807
GP_10027	-1.92282	2.58365	0.38453		0.2792	0.4881	0.3863
GP_1364	-2.23187	2.58365	0.33653		0.4142	0.2489	0.3465
GP_3260	-1.94429	2.58365	0.33107		0.4304	0.1913	0.3715
GP_5581	-2.53414	0	0.32687		0.2698	0.3365	0.3743
GP_17388	-2.63797	0	0.32033		0.3722	0.3119	0.2769
GP_5407	-2.17657	2.58365	0.316		0.4472	0.2302	0.2706
GP_1745	-4.55819	0	0.2905		0.3312	0.2815	0.2588
GP_19797	-2.64362	0	0.29007		0.3267	0.3211	0.2224
GP_11006	-2.8123	0	0.2732		0.3387	0.2522	0.2287
GP_5231	-2.77952	0	0.26217		0.3227	0.2647	0.1991
GP_7291	-2.91136	0	0.26117		0.3257	0.2273	0.2305
GP_18235	-2.64143	0	0.25677		0.1908	0.2302	0.3493
GP_8694	-2.87423	0	0.254		0.3264	0.216	0.2196
GP_8608	-2.9019	0	0.24693		0.1969	0.2274	0.3165
GP_4823	-2.59328	0	0.24397		0.3482	0.1682	0.2155
GP_8418	-3.1551	0	0.22643		0.2817	0.1817	0.2159
GP_20443	-3.01143	0	0.2218		0.2593	0.1575	0.2486
GP_17749	-3.90508	0	0.21633		0.1994	0.2174	0.2322
GP_18621	-3.71119	0	0.21533		0.2443	0.2052	0.1965
GP_15545	-2.63168	0	0.2072		0.178	0.1227	0.3209
GP_16606	-2.71234	0	0.2059		0.2499	0.1163	0.2515
GP_6669	-2.99191	0	0.1965		0.1274	0.2013	0.2608
GP_11517	-1.86835	2.65542	0.16977		0.0178	0.2065	0.285
GP_10360	-4.36399	0	0.144		0.1703	0.1215	0.1402
GP_9935	-4.0801	0	0.1291		0.1705	0.1175	0.0993
GP_13151	-3.96402	0	0.1179		0.1609	0.1126	0.0802
GP_4667	-5.05311	0	0.11573		0.1329	0.1133	0.101
