# Supplementary material for: Qingfei Xiaoyan Wan alleviates asthma through multi-target network regulation
Source: BMC Complement Altern Med. 2013 Aug 6;13:206. doi: 10.1186/1472-6882-13-206 (PMC3765495; doi:10.1186/1472-6882-13-206)
Supplement: Additional file 2 — Blasting list of diff genes.xls [file 1472-6882-13-206-S2.xls]

## Sheet: Sheet1
Guinea pig	Fold Change	Human	Gene detail
Up-regulated
GP_10106	15.6417	VIM	Homo sapiens vimentin (VIM)
GP_16983	14.5378	RHO	Homo sapiens rhodopsin (RHO)
GP_2967	14.0646	RPL6	Homo sapiens ribosomal protein L6 (RPL6)
GP_16459	3.37083	LDHB	Homo sapiens lactate dehydrogenase B (LDHB)
GP_2358	2.53253	DCAF11	Homo sapiens DDB1（DNA binding protein 1） and CUL4 associated factor 11 (DCAF11)
Down-regulated
GP_4667	0.11573	ATP5F1	Homo sapiens ATP synthase, H+ transporting, mitochondrial Fo complex, subunit B1 (ATP5F1), nuclear gene encoding mitochondrial protein,
GP_13151	0.1179	CUL4A	Homo sapiens cullin 4A (CUL4A)
GP_9935	0.1291	EDARADD	Homo sapiens EDAR-associated death domain (EDARADD)
GP_9935	0.1291	ENO1	Homo sapiens enolase 1, (alpha) (ENO1)
GP_9935	0.1291	ENO3	Homo sapiens enolase 3 (beta, muscle) (ENO3)
GP_10360	0.144	CRYBB2	Homo sapiens crystallin, beta B2(CRYBB2)
GP_10360	0.144	CRYBB2P1	Homo sapiens crystallin, beta B2 pseudogene 1(CRYBB2P1)
GP_6669	0.16977	CLU	Homo sapiens clusterin (CLU)
GP_11517	0.16977	CRYZ	Homo sapiens crystallin, zeta (quinone reductase) (CRYZ)
GP_15545	0.2072	CSNK1G2	Homo sapiens casein kinase 1, gamma 2 (CSNK1G2)
GP_20443	0.2218	TNNT2	Homo sapiens troponin T type 2 (cardiac) (TNNT2)
GP_7291	0.26117	MGP	Homo sapiens matrix Gla protein (MGP)
GP_5231	0.26217	CRYAA	Homo sapiens crystallin, alpha A (CRYAA)
GP_1745	0.2905	MAPK3	Homo sapiens mitogen-activated protein kinase 3 (MAPK3)
GP_5407	0.316	CRYBA2	Homo sapiens crystallin, beta A2 (CRYBA2)
GP_17388	0.32033	GNB1	Homo sapiens guanine nucleotide binding protein (G protein), beta polypeptide 1 (GNB1)
GP_10027	0.38453	COL4A2	Homo sapiens collagen, type IV, alpha 2 (COL4A2)
GP_4430	0.40553	SYNE1	Homo sapiens spectrin repeat containing, nuclear envelope 1 (SYNE1)
GP_14047	0.417	GPHN	Homo sapiens gephyrin (GPHN)
GP_18991	0.44777	ATP5A1	Homo sapiens ATP synthase, H+ transporting, mitochondrial F1 complex, alpha subunit 1, cardiac muscle (ATP5A1), nuclear gene encoding mitochondrial protein
GP_20	0.4529	SCRN1	Homo sapiens secernin 1 (SCRN1)
GP_10211	0.47503	CRYAB	Homo sapiens crystallin, alpha B (CRYAB)
