# Supplementary material for: Qingfei Xiaoyan Wan alleviates asthma through multi-target network regulation
Source: BMC Complement Altern Med. 2013 Aug 6;13:206. doi: 10.1186/1472-6882-13-206 (PMC3765495; doi:10.1186/1472-6882-13-206)
Supplement: Additional file 3 — GO analysis of diff genes.xls [file 1472-6882-13-206-S3.xls]

## Sheet: Sheet1
Input Symbol	Protein	Count	Molecular Function	Biological Process	Cellular Component
MGP	MGP	20	GO:0005201 extracellular matrix structural constituent;GO:0005509 calcium ion binding;GO:0008147 structural constituent of bone;GO:0048306 calcium-dependent protein binding	GO:0001502 cartilage condensation;GO:0001503 ossification;GO:0007275 development;GO:0007584 response to nutrient;GO:0007605 sensory perception of sound;GO:0009612 response to mechanical stimulus;GO:0009725 response to hormone stimulus;GO:0030154 cell differentiation;GO:0030324 lung development;GO:0030500 regulation of bone mineralization;GO:0051592 response to calcium ion	GO:0005576 extracellular region;GO:0005578 extracellular matrix (sensu Metazoa);GO:0005615 extracellular space;GO:0005783 endoplasmic reticulum;GO:0043234 protein complex
CRYAB	CRYAB	17	GO:0005212 structural constituent of eye lens;GO:0051082 unfolded protein binding	GO:0006457 protein folding;GO:0006916 anti-apoptosis;GO:0006936 muscle contraction;GO:0007169 transmembrane receptor protein tyrosine kinase signaling pathway;GO:0007517 muscle development;GO:0009408 response to heat;GO:0032387 negative regulation of intracellular transport;GO:0043010 eye development (sensu Vertebrata);GO:0051260 protein homooligomerization	GO:0005625 soluble fraction;GO:0005626 insoluble fraction;GO:0005737 cytoplasm;GO:0005886 plasma membrane;GO:0030018 Z disc;GO:0043292 contractile fiber
MAPK3	MAPK3	16	GO:0000166 nucleotide binding;GO:0004674 protein serine/threonine kinase activity;GO:0004707 MAP kinase activity;GO:0005515 protein binding;GO:0005524 ATP binding;GO:0016740 transferase activity	GO:0006468 protein amino acid phosphorylation;GO:0007049 cell cycle;GO:0007265 Ras protein signal transduction;GO:0044419 interspecies interaction between organisms	GO:0005575 cellular_component;GO:0005634 nucleus;GO:0005654 nucleoplasm;GO:0005730 nucleolus;GO:0005829 cytosol;GO:0005856 cytoskeleton
ENO1	ENO1	15	GO:0000287 magnesium ion binding;GO:0003700 transcription factor activity;GO:0003714 transcription corepressor activity;GO:0004252 serine-type endopeptidase activity;GO:0004634 phosphopyruvate hydratase activity;GO:0005515 protein binding;GO:0016829 lyase activity	GO:0000122 negative regulation of transcription from RNA polymerase II promoter;GO:0006096 glycolysis;GO:0006350 transcription;GO:0030308 negative regulation of cell growth	GO:0000015 phosphopyruvate hydratase complex;GO:0005634 nucleus;GO:0005737 cytoplasm;GO:0005886 plasma membrane
GNB1	GNB1	14	GO:0001664 G-protein-coupled receptor binding;GO:0003924 GTPase activity;GO:0004871 signal transducer activity;GO:0031702 type 1 angiotensin receptor binding	GO:0007165 signal transduction;GO:0007200 G-protein signaling, coupled to IP3 second messenger (phospholipase C activating);GO:0007204 elevation of cytosolic calcium ion concentration;GO:0007213 acetylcholine receptor signaling, muscarinic pathway;GO:0007265 Ras protein signal transduction;GO:0008283 cell proliferation;GO:0009755 hormone-mediated signaling;GO:0050909 sensory perception of taste	GO:0001750 photoreceptor outer segment;GO:0005834 heterotrimeric G-protein complex
SYNE1	SYNE1	14	GO:0003779 actin binding;GO:0005521 lamin binding	GO:0006997 nuclear organization and biogenesis;GO:0007030 Golgi organization and biogenesis;GO:0008219 cell death;GO:0042692 muscle cell differentiation	GO:0005634 nucleus;GO:0005635 nuclear envelope;GO:0005640 nuclear outer membrane;GO:0005737 cytoplasm;GO:0005794 Golgi apparatus;GO:0005856 cytoskeleton;GO:0016021 integral to membrane;GO:0045211 postsynaptic membrane
RHO	RHO	13	GO:0004930 G-protein coupled receptor activity;GO:0005515 protein binding;GO:0009881 photoreceptor activity	GO:0006468 protein amino acid phosphorylation;GO:0007165 signal transduction;GO:0007601 visual perception;GO:0007603 phototransduction, visible light;GO:0016056 rhodopsin mediated signaling;GO:0018298 protein-chromophore linkage;GO:0050896 response to stimulus	GO:0001750 photoreceptor outer segment;GO:0005886 plasma membrane;GO:0005887 integral to plasma membrane
GPHN	GPHN	12	GO:0000166 nucleotide binding;GO:0000287 magnesium ion binding;GO:0003824 catalytic activity	GO:0006777 Mo-molybdopterin cofactor biosynthesis;GO:0007529 establishment of synaptic specificity at neuromuscular junction	GO:0005622 intracellular;GO:0005737 cytoplasm;GO:0005856 cytoskeleton;GO:0005886 plasma membrane;GO:0030054 cell junction;GO:0045202 synapse;GO:0045211 postsynaptic membrane
CRYAA	CRYAA	11	GO:0005212 structural constituent of eye lens;GO:0051082 unfolded protein binding	GO:0000072 M phase specific microtubule process;GO:0006916 anti-apoptosis;GO:0007601 visual perception;GO:0009408 response to heat;GO:0032387 negative regulation of intracellular transport;GO:0043010 eye development (sensu Vertebrata);GO:0050896 response to stimulus;GO:0051260 protein homooligomerization	GO:0005737 cytoplasm
TNNT2	TNNT2	11	GO:0003779 actin binding;GO:0005523 tropomyosin binding;GO:0030172 troponin C binding;GO:0031013 troponin I binding	GO:0008016 regulation of heart contraction;GO:0030049 muscle filament sliding;GO:0051592 response to calcium ion;GO:0055010 ventricular cardiac muscle morphogenesis;GO:0032780 negative regulation of ATPase activity;GO:0032781 positive regulation of ATPase activity	GO:0005861 troponin complex
CUL4A	CUL4A	10	GO:0005515 protein binding;GO:0031625 ubiquitin protein ligase binding	GO:0000082 G1/S transition of mitotic cell cycle;GO:0006281 DNA repair;GO:0006511 ubiquitin-dependent protein catabolism;GO:0006974 response to DNA damage stimulus;GO:0007050 cell cycle arrest;GO:0008285 negative regulation of cell proliferation;GO:0008629 induction of apoptosis by intracellular signals	GO:0031461 cullin-RING ubiquitin ligase complex
