# Supplementary material for: Qingfei Xiaoyan Wan alleviates asthma through multi-target network regulation
Source: BMC Complement Altern Med. 2013 Aug 6;13:206. doi: 10.1186/1472-6882-13-206 (PMC3765495; doi:10.1186/1472-6882-13-206)
Supplement: Additional file 4 — KEGG pathways analysis of diff genes.xls [file 1472-6882-13-206-S4.xls]

## Sheet: Sheet1
Pathway	Count	p-Value	Input Symbol	Genomics*
Glycolysis / Gluconeogenesis	3	6.07e-07	ENO3;ENO1;LDHB
Cell Communication	3	8.15e-06	COL4A2;VIM;COL1A2
Focal adhesion	3	2.7e-05	COL4A2;COL1A2;MAPK3	ARHGAP26 variant 1
				PTK2 variant 1
				PTK2B variant 1
				PTK2 variant 2
ECM-receptor interaction	2	0.000276	COL4A2;COL1A2
Axon guidance	2	0.000708	RHO;MAPK3	RHO
				MAPK3
Oxidative phosphorylation	2	0.001122	ATP5A1;ATP5F1
Parkinson's disease	2	0.00129	ATP5A1;ATP5F1	BDNF variant 1
Cysteine metabolism	1	0.00392	LDHB	SERPINB4
Thyroid cancer	1	0.008424	MAPK3
Propanoate metabolism	1	0.009323	LDHB
Pyruvate metabolism	1	0.012611	LDHB
Bladder cancer	1	0.012909	MAPK3	IL18
Type II diabetes mellitus	1	0.013506	MAPK3
mTOR signaling pathway	1	0.015591	MAPK3
Endometrial cancer	1	0.015591	MAPK3
Hedgehog signaling pathway	1	0.015888	CSNK1G2
Non-small cell lung cancer	1	0.016483	MAPK3
Acute myeloid leukemia	1	0.017375	MAPK3
Taste transduction	1	0.017969	GNB1
Glioma	1	0.020342	MAPK3
Renal cell carcinoma	1	0.020934	MAPK3
Long-term potentiation	1	0.021822	MAPK3
Melanoma	1	0.021822	MAPK3
VEGF signaling pathway	1	0.022117	MAPK3
Pancreatic cancer	1	0.022413	MAPK3	EDNRA
Adherens junction	1	0.022709	MAPK3
Fc epsilon RI signaling pathway	1	0.023595	MAPK3	MS4A2
Chronic myeloid leukemia	1	0.024481	MAPK3
Long-term depression	1	0.024776	MAPK3
ErbB signaling pathway	1	0.026249	MAPK3
Prostate cancer	1	0.027427	MAPK3
Colorectal cancer	1	0.027721	MAPK3	CCR2 variant A
Small cell lung cancer	1	0.028015	COL4A2
TGF-beta signaling pathway	1	0.028309	MAPK3
Gap junction	1	0.028309	MAPK3
GnRH signaling pathway	1	0.028603	MAPK3
Melanogenesis	1	0.029778	MAPK3
Toll-like receptor signaling pathway	1	0.030071	MAPK3	TLR4 variant 1
Ribosome	1	0.030951	RPL6
Natural killer cell mediated cytotoxicity	1	0.038255	MAPK3	IL12B
Insulin signaling pathway	1	0.040291	MAPK3
